# Supplementary material for: Phosphine-Catalyzed γ′-Carbon 1,6-Conjugate Addition of α-Succinimide Substituted Allenoates with Para-Quinone Methides: Synthesis of 4-Diarylmethylated 3,4-Disubstituted Maleimides
Source: Molecules. 2024 May 31;29(11):2593. doi: 10.3390/molecules29112593 (PMC11173458; doi:10.3390/molecules29112593)
Supplement: Supplementary file 1 [file molecules-29-02593-s001.zip]

Archive with 1 entries (1 files):
- molecules-3016968-supplementary.pdf
